# Supplementary material for: Transcriptome Reveals Growth Responses of Populus qamdoensis Under Blue and Green Films
Source: Biology (Basel). 2025 Nov 24;14(12):1658. doi: 10.3390/biology14121658 (PMC12729635; doi:10.3390/biology14121658)
Supplement: Supplementary file 1 [file biology-14-01658-s001.zip › Supplementary table S1.xlsx]

## Sheet: Sheet1
Supplementary Table S1. The primers of seven differentially expressed genes used for qRT-PCR verification.
Gene	Gene ID	Primer_F （5'-3'）	Primer_R （5'-3'）
CRY1	Pyun02G008950	AGGCATCCACAATCTCACCAG	TGGCAAAAGAAGCAGTCACAGTA
HY5	Pyun10G000570	AGCCCAACAAGCTCGAGAAA	ACCTTCCGAAGCATGGTGTT
COP1	Pyun14G013660	TGTGCATCACCACTCACCTC	GACGAGCAGAGGCCTTCTTT
HYH	Pyun13G015450	AACCTTGTTGATGTGCGTGC	GCAGTTTGCTTCTGTCAGCC
PHYB	Pyun10G014030	ACGCTGGCAGTTTATGGTGA	ACCTTCACCAGGGCAAACAA
PIF4	Pyun02G023670	GTGAGGGAATCGACGGTTGT	GAGCACTAGAAACCGTGCCT
PED1		ATGAGAACTGGTGGTATTGGTGC	GTCACAATCTGGGCAGGTTGAAC
