# Supplementary material for: Transcriptome Reveals Growth Responses of Populus qamdoensis Under Blue and Green Films
Source: Biology (Basel). 2025 Nov 24;14(12):1658. doi: 10.3390/biology14121658 (PMC12729635; doi:10.3390/biology14121658)
Supplement: Supplementary file 1 [file biology-14-01658-s001.zip › Supplementary table S2.xlsx]

## Sheet: Sheet1
Supplementary Table S2. Summary of the RNA-Seq results
Sample	Valid data	Total bases	GC content	Q30 base percentage
BF1	25221116	7533855290	0.4586	0.9434
BF2	19288492	5768558484	0.4592	0.9461
BF3	20189974	6028534032	0.4449	0.9462
GF1	23424541	7001918740	0.4435	0.946
GF2	20819646	6227814018	0.4452	0.9417
GF3	22118678	6607830916	0.4451	0.9449
WF1	23199820	6940834746	0.4439	0.9439
WF2	22994908	6876960440	0.4536	0.9434
WF3	23160204	6921937858	0.457	0.942
