# Supplementary material for: Transcriptome Reveals Growth Responses of Populus qamdoensis Under Blue and Green Films
Source: Biology (Basel). 2025 Nov 24;14(12):1658. doi: 10.3390/biology14121658 (PMC12729635; doi:10.3390/biology14121658)
Supplement: Supplementary file 1 [file biology-14-01658-s001.zip › Supplementary table S3.xlsx]

## Sheet: Sheet1
Supplementary table S3. The significantly enriched top 20 GO term and corresponding ID of the differentially expressed genes (DEGs). BF, blue film; WF, transparent colorless film; GF, green film.
Comparison	Term	GO ID	Description	geneID
BF vs. GF	Biological Process	GO:0015074	DNA integration	Pyun06G025150
		GO:0006412	translation	Pyun13G011040
		GO:0032502	developmental process	Pyun08G015620;Pyun10G017170;Pyun17G003850
		GO:0009451	RNA modification	Pyun08G013140;Pyun09G011260;Pyun17G003850
		GO:0043170	macromolecule metabolic process	Pyun05G009700;Pyun08G013140;Pyun08G020240;Pyun09G011260;Pyun10G004900;Pyun13G002290;Pyun14G014950;Pyun16G002780;Pyun17G003850
		GO:0044238	primary metabolic process	Pyun03G007620;Pyun05G009700;Pyun08G013140;Pyun08G020240;Pyun09G011260;Pyun10G004900;Pyun13G002290;Pyun14G014950;Pyun16G002780;Pyun17G003850
		GO:0008152	metabolic process	Pyun03G007620;Pyun05G009700;Pyun08G013140;Pyun08G020240;Pyun09G006330;Pyun09G011260;Pyun09G011900;Pyun10G004900;Pyun13G002290;Pyun14G014950;Pyun16G002780;Pyun17G003850;Pyun18G012050
		GO:0048856	anatomical structure development	Pyun08G015620;Pyun10G017170;Pyun17G003850
		GO:0044237	cellular metabolic process	Pyun03G007620;Pyun05G009700;Pyun08G013140;Pyun08G020240;Pyun09G006330;Pyun09G011260;Pyun09G011900;Pyun10G004900;Pyun13G002290;Pyun14G014950;Pyun16G002780;Pyun17G003850
		GO:0071704	organic substance metabolic process	Pyun03G007620;Pyun05G009700;Pyun08G013140;Pyun08G020240;Pyun09G006330;Pyun09G011260;Pyun09G011900;Pyun10G004900;Pyun13G002290;Pyun14G014950;Pyun16G002780;Pyun17G003850
		GO:0006807	nitrogen compound metabolic process	Pyun03G007620;Pyun05G009700;Pyun08G013140;Pyun08G020240;Pyun09G006330;Pyun09G011260;Pyun10G004900;Pyun13G002290;Pyun14G014950;Pyun16G002780;Pyun17G003850
		GO:0009987	cellular process	Pyun03G007620;Pyun04G004400;Pyun04G016160;Pyun05G009700;Pyun08G013140;Pyun08G014560;Pyun08G015620;Pyun08G020240;Pyun09G006330;Pyun09G011260;Pyun09G011900;Pyun10G004900;Pyun10G017340;Pyun11G010810;Pyun13G002290;Pyun13G005490;Pyun14G014950;Pyun14G015450;Pyun14G015460;Pyun16G002780;Pyun17G003850;Pyun19G010480
		GO:0032501	multicellular organismal process	Pyun08G015620;Pyun10G017170;Pyun17G003850
		GO:0016070	RNA metabolic process	Pyun08G013140;Pyun09G011260;Pyun17G003850
		GO:0090304	nucleic acid metabolic process	Pyun05G009700;Pyun08G013140;Pyun09G011260;Pyun17G003850
		GO:0007154	cell communication	Pyun10G017340
		GO:0015031	protein transport	Pyun04G008940
		GO:0006139	nucleobase-containing compound metabolic process	Pyun03G007620;Pyun05G009700;Pyun08G013140;Pyun09G011260;Pyun17G003850
		GO:0009791	post-embryonic development	Pyun17G003850
		GO:0048731	system development	Pyun10G017170;Pyun17G003850
BF vs. GF	Cellular Component	GO:0005840	ribosome	Pyun13G011040
		GO:0032991	macromolecular complex	Pyun10G005740
		GO:0043226	organelle	Pyun01G010920;Pyun01G013740;Pyun01G015360;Pyun02G013170;Pyun03G011220;Pyun04G004400;Pyun05G009700;Pyun06G022570;Pyun06G022580;Pyun06G024040;Pyun08G013140;Pyun08G014560;Pyun09G006330;Pyun09G011260;Pyun10G004900;Pyun10G017340;Pyun13G005490;Pyun14G014950;Pyun16G002780;Pyun17G003850;Pyun17G005420;Pyun19G010480
		GO:0005575	cellular_component	Pyun01G010410;Pyun01G010920;Pyun01G013740;Pyun01G015360;Pyun02G013170;Pyun03G011220;Pyun04G004400;Pyun04G016160;Pyun05G009700;Pyun06G022570;Pyun06G022580;Pyun06G024040;Pyun08G013140;Pyun08G014560;Pyun08G015620;Pyun09G006330;Pyun09G011260;Pyun10G004900;Pyun10G005740;Pyun10G017340;Pyun12G011580;Pyun13G002290;Pyun13G005490;Pyun14G014950;Pyun14G015450;Pyun14G015460;Pyun16G002780;Pyun17G003850;Pyun17G…
		GO:0043227	membrane-bounded organelle	Pyun01G010920;Pyun01G013740;Pyun01G015360;Pyun02G013170;Pyun03G011220;Pyun04G004400;Pyun05G009700;Pyun06G022570;Pyun06G022580;Pyun06G024040;Pyun08G013140;Pyun08G014560;Pyun09G006330;Pyun09G011260;Pyun10G017340;Pyun13G005490;Pyun14G014950;Pyun16G002780;Pyun17G003850;Pyun17G005420;Pyun19G010480
		GO:0043229	intracellular organelle	Pyun01G010920;Pyun01G013740;Pyun01G015360;Pyun02G013170;Pyun03G011220;Pyun04G004400;Pyun05G009700;Pyun06G022570;Pyun06G022580;Pyun06G024040;Pyun08G013140;Pyun08G014560;Pyun09G006330;Pyun09G011260;Pyun10G004900;Pyun10G017340;Pyun13G005490;Pyun14G014950;Pyun16G002780;Pyun17G003850;Pyun17G005420;Pyun19G010480
		GO:0005623	cell	Pyun01G010410;Pyun01G010920;Pyun01G013740;Pyun01G015360;Pyun02G013170;Pyun03G011220;Pyun04G004400;Pyun04G016160;Pyun05G009700;Pyun06G022570;Pyun06G022580;Pyun06G024040;Pyun08G013140;Pyun08G014560;Pyun08G015620;Pyun09G006330;Pyun09G011260;Pyun10G004900;Pyun10G005740;Pyun10G017340;Pyun12G011580;Pyun13G002290;Pyun13G005490;Pyun14G014950;Pyun14G015450;Pyun14G015460;Pyun16G002780;Pyun17G003850;Pyun17G…
		GO:0044464	cell part	Pyun01G010410;Pyun01G010920;Pyun01G013740;Pyun01G015360;Pyun02G013170;Pyun03G011220;Pyun04G004400;Pyun04G016160;Pyun05G009700;Pyun06G022570;Pyun06G022580;Pyun06G024040;Pyun08G013140;Pyun08G014560;Pyun08G015620;Pyun09G006330;Pyun09G011260;Pyun10G004900;Pyun10G005740;Pyun10G017340;Pyun12G011580;Pyun13G002290;Pyun13G005490;Pyun14G014950;Pyun14G015450;Pyun14G015460;Pyun16G002780;Pyun17G003850;Pyun17G…
		GO:0044444	cytoplasmic part	Pyun01G010920;Pyun03G011220;Pyun04G004400;Pyun06G022570;Pyun06G022580;Pyun06G024040;Pyun08G014560;Pyun09G006330;Pyun10G004900;Pyun16G002780;Pyun17G005420
		GO:0005622	intracellular	Pyun01G010410;Pyun01G010920;Pyun01G013740;Pyun01G015360;Pyun02G013170;Pyun03G011220;Pyun04G004400;Pyun05G009700;Pyun06G022570;Pyun06G022580;Pyun06G024040;Pyun08G013140;Pyun08G014560;Pyun09G006330;Pyun09G011260;Pyun10G004900;Pyun10G005740;Pyun10G017340;Pyun13G005490;Pyun14G014950;Pyun14G015450;Pyun14G015460;Pyun16G002780;Pyun17G003850;Pyun17G005420;Pyun18G008700;Pyun18G008730;Pyun19G010480
		GO:0044424	intracellular part	Pyun01G010410;Pyun01G010920;Pyun01G013740;Pyun01G015360;Pyun02G013170;Pyun03G011220;Pyun04G004400;Pyun05G009700;Pyun06G022570;Pyun06G022580;Pyun06G024040;Pyun08G013140;Pyun08G014560;Pyun09G006330;Pyun09G011260;Pyun10G004900;Pyun10G005740;Pyun10G017340;Pyun13G005490;Pyun14G014950;Pyun14G015450;Pyun14G015460;Pyun16G002780;Pyun17G003850;Pyun17G005420;Pyun18G008700;Pyun18G008730;Pyun19G010480
		GO:0005634	nucleus	Pyun01G013740;Pyun01G015360;Pyun01G032890;Pyun01G037730;Pyun02G003570;Pyun02G009450;Pyun02G013170;Pyun02G016750;Pyun02G017180;Pyun02G019830;Pyun02G023370;Pyun03G002980;Pyun03G003240;Pyun03G006300;Pyun03G007400;Pyun03G013550;Pyun03G014190;Pyun03G015420;Pyun03G015860;Pyun03G015880;Pyun03G015890;Pyun04G001510;Pyun04G017480;Pyun05G007370;Pyun05G009700;Pyun05G012730;Pyun06G006880;Pyun06G009990;Pyun06G…
		GO:0005739	mitochondrion	Pyun02G019250;Pyun04G006460;Pyun05G009570;Pyun08G009030;Pyun14G010710;Pyun14G013860;Pyun19G005240
		GO:0043231	intracellular membrane-bounded organelle	Pyun01G001580;Pyun01G001750;Pyun01G010920;Pyun01G013740;Pyun01G015360;Pyun02G013170;Pyun03G007990;Pyun03G008000;Pyun03G011220;Pyun04G004400;Pyun04G016660;Pyun05G009700;Pyun06G000730;Pyun06G022570;Pyun06G022580;Pyun06G024040;Pyun08G013140;Pyun08G014560;Pyun09G003670;Pyun09G005540;Pyun09G006330;Pyun09G011260;Pyun10G004940;Pyun10G017340;Pyun13G005490;Pyun13G009110;Pyun14G007390;Pyun14G014950;Pyun15G…
		GO:0043228	non-membrane-bounded organelle	Pyun05G009700;Pyun10G004900
		GO:0043232	intracellular non-membrane-bounded organelle	Pyun05G009700;Pyun10G004900
		GO:1902494	catalytic complex	Pyun10G005740
		GO:0044425	membrane part	Pyun08G015620
		GO:0042025	host cell nucleus	Pyun11G010620;Pyun15G009750;Pyun16G005040
		GO:0000151	ubiquitin ligase complex	Pyun10G005740
BF vs. GF	Molecular Function	GO:0003676	nucleic acid binding	Populus_yunnanensis_newGene_1327;Pyun01G013740;Pyun01G015360;Pyun01G020610;Pyun02G013170;Pyun05G009700;Pyun06G025150;Pyun08G013140;Pyun09G011260;Pyun17G003850
		GO:0003723	RNA binding	Pyun01G033770;Pyun04G021810;Pyun08G012490;Pyun08G013140;Pyun08G013530;Pyun09G011260;Pyun10G009290;Pyun17G003850
		GO:0003735	structural constituent of ribosome	Pyun13G011040
		GO:0005515	protein binding	Pyun03G002480;Pyun05G000570;Pyun05G009700;Pyun06G004340;Pyun06G006660;Pyun06G012170;Pyun06G014240;Pyun07G013890;Pyun09G009210;Pyun10G004900;Pyun10G005740;Pyun10G017340;Pyun13G002290
		GO:0008270	zinc ion binding	Pyun01G025760;Pyun01G033550;Pyun02G001620;Pyun02G023210;Pyun04G018820;Pyun06G025150;Pyun10G007590;Pyun11G010810;Pyun13G006120;Pyun14G006710;Pyun14G011390;Pyun16G005820;Pyun16G007350;Pyun17G002950;Pyun19G005620;Pyun19G007240;Pyun19G009390
		GO:0043531	ADP binding	Pyun11G003910;Pyun16G008910;Pyun19G001430;Pyun19G001930;Pyun19G002000;Pyun19G003690
		GO:0004842	ubiquitin-protein transferase activity	Pyun03G020060;Pyun08G020240;Pyun14G014950
		GO:0005488	binding	Pyun01G013740;Pyun01G015360;Pyun02G013170;Pyun05G009700;Pyun08G013140;Pyun09G011260;Pyun10G004900;Pyun10G017340;Pyun11G010810;Pyun13G005490;Pyun14G015450;Pyun14G015460;Pyun16G002780;Pyun17G003850
		GO:0004523	RNA-DNA hybrid ribonuclease activity	Populus_yunnanensis_newGene_1327
		GO:0003674	molecular_function	Pyun01G013740;Pyun01G015360;Pyun02G013170;Pyun03G007620;Pyun04G004400;Pyun05G009700;Pyun06G024040;Pyun07G013890;Pyun08G013140;Pyun08G020240;Pyun09G006330;Pyun09G009210;Pyun09G011260;Pyun09G011900;Pyun09G013130;Pyun10G004900;Pyun10G017340;Pyun11G010810;Pyun13G005490;Pyun14G009740;Pyun14G014950;Pyun14G015450;Pyun14G015460;Pyun16G002780;Pyun17G003850;Pyun19G002410;Pyun19G010480
		GO:0004518	nuclease activity	Pyun08G013140;Pyun09G011260;Pyun17G003850
		GO:0004519	endonuclease activity	Pyun08G013140;Pyun09G011260;Pyun17G003850
		GO:0003729	mRNA binding	Pyun08G007170;Pyun10G016470
		GO:0003924	GTPase activity	Pyun03G011870;Pyun06G008690;Pyun09G009000
		GO:0005525	GTP binding	Pyun02G023210;Pyun03G011870;Pyun06G008690;Pyun09G009000;Pyun10G014600
		GO:0004722	protein serine/threonine phosphatase activity	Pyun13G004780
		GO:0003712	transcription cofactor activity	Pyun14G001560
		GO:0097159	organic cyclic compound binding	Pyun01G013740;Pyun01G015360;Pyun02G013170;Pyun05G009700;Pyun08G013140;Pyun09G011260;Pyun10G004900;Pyun16G002780;Pyun17G003850
		GO:1901363	heterocyclic compound binding	Pyun01G013740;Pyun01G015360;Pyun02G013170;Pyun05G009700;Pyun08G013140;Pyun09G011260;Pyun10G004900;Pyun16G002780;Pyun17G003850
		GO:0004650	polygalacturonase activity	Pyun05G005230
WF vs. BF	Biological Process	GO:0006412	translation	Pyun13G011040
		GO:0015074	DNA integration	Pyun05G007090;Pyun0G000010
		GO:0032502	developmental process	Pyun10G017170;Pyun17G003850
		GO:0071840	cellular component organization or biogenesis	Pyun08G013140
		GO:0009987	cellular process	Pyun02G005850;Pyun02G010940;Pyun08G013140;Pyun08G014560;Pyun09G006330;Pyun09G009630;Pyun09G010220;Pyun09G011900;Pyun11G010810;Pyun13G002290;Pyun14G015460;Pyun16G002780;Pyun17G003850
		GO:0016043	cellular component organization	Pyun08G013140
		GO:0043170	macromolecule metabolic process	Pyun02G010940;Pyun08G013140;Pyun09G009630;Pyun13G002290;Pyun16G002780;Pyun17G003850
		GO:0044238	primary metabolic process	Pyun02G005850;Pyun02G010940;Pyun08G013140;Pyun09G009630;Pyun13G002290;Pyun16G002780;Pyun17G003850
		GO:0048856	anatomical structure development	Pyun10G017170;Pyun17G003850
		GO:0032501	multicellular organismal process	Pyun10G017170;Pyun17G003850
		GO:0044237	cellular metabolic process	Pyun02G005850;Pyun02G010940;Pyun08G013140;Pyun09G006330;Pyun09G009630;Pyun09G011900;Pyun13G002290;Pyun16G002780;Pyun17G003850
		GO:0071704	organic substance metabolic process	Pyun02G005850;Pyun02G010940;Pyun08G013140;Pyun09G006330;Pyun09G009630;Pyun09G011900;Pyun13G002290;Pyun16G002780;Pyun17G003850
		GO:0006807	nitrogen compound metabolic process	Pyun02G005850;Pyun02G010940;Pyun08G013140;Pyun09G006330;Pyun09G009630;Pyun13G002290;Pyun16G002780;Pyun17G003850
		GO:0008152	metabolic process	Pyun02G005850;Pyun02G010940;Pyun08G013140;Pyun09G006330;Pyun09G009630;Pyun09G011900;Pyun13G002290;Pyun16G002780;Pyun17G003850;Pyun18G012050
		GO:0006139	nucleobase-containing compound metabolic process	Pyun08G013140;Pyun09G009630;Pyun17G003850
		GO:0044260	cellular macromolecule metabolic process	Pyun02G010940;Pyun13G002290;Pyun16G002780
		GO:0090304	nucleic acid metabolic process	Pyun08G013140;Pyun09G009630;Pyun17G003850
		GO:0051716	cellular response to stimulus	Pyun08G014560;Pyun16G002780
		GO:0009451	RNA modification	Pyun08G013140;Pyun09G009630;Pyun10G008360;Pyun17G003850
		GO:0000003	reproduction	Pyun17G003850
WF vs. BF	Cellular Component	GO:0005634	nucleus	Pyun01G000210;Pyun01G013740;Pyun01G014990;Pyun01G015360;Pyun01G032890;Pyun01G037730;Pyun02G003510;Pyun02G003570;Pyun02G009450;Pyun02G015500;Pyun03G003240;Pyun03G007400;Pyun03G013550;Pyun03G014190;Pyun03G014200;Pyun03G015420;Pyun03G015860;Pyun04G001510;Pyun04G017480;Pyun05G005830;Pyun05G007370;Pyun05G023410;Pyun06G009990;Pyun06G012930;Pyun06G020250;Pyun06G020710;Pyun06G022130;Pyun07G001100;Pyun07G…
		GO:0005840	ribosome	Pyun13G011040
		GO:0032991	macromolecular complex	Pyun01G027870
		GO:0043228	non-membrane-bounded organelle	Pyun09G004190
		GO:0043232	intracellular non-membrane-bounded organelle	Pyun09G004190
		GO:0005739	mitochondrion	Pyun02G019250;Pyun05G009570;Pyun08G009030;Pyun14G010710;Pyun14G013860
		GO:0000139	Golgi membrane	Pyun02G008350
		GO:0005887	integral component of plasma membrane	Pyun13G002610
		GO:0042025	host cell nucleus	Pyun06G005210;Pyun15G009750
		GO:0005789	endoplasmic reticulum membrane	Pyun04G016150;Pyun08G008010
		GO:0071944	cell periphery	Pyun02G009110;Pyun06G024040;Pyun13G002290;Pyun17G005420
		GO:0005623	cell	Pyun01G010410;Pyun01G010920;Pyun01G013740;Pyun01G015360;Pyun02G005850;Pyun02G009110;Pyun06G012930;Pyun06G022570;Pyun06G022580;Pyun06G024040;Pyun08G013140;Pyun08G014560;Pyun09G004190;Pyun09G006330;Pyun09G009630;Pyun09G010220;Pyun10G007350;Pyun13G002290;Pyun14G015460;Pyun16G002780;Pyun17G003850;Pyun17G005420;Pyun18G008700;Pyun18G008730
		GO:0044464	cell part	Pyun01G010410;Pyun01G010920;Pyun01G013740;Pyun01G015360;Pyun02G005850;Pyun02G009110;Pyun06G012930;Pyun06G022570;Pyun06G022580;Pyun06G024040;Pyun08G013140;Pyun08G014560;Pyun09G004190;Pyun09G006330;Pyun09G009630;Pyun09G010220;Pyun10G007350;Pyun13G002290;Pyun14G015460;Pyun16G002780;Pyun17G003850;Pyun17G005420;Pyun18G008700;Pyun18G008730
		GO:0043226	organelle	Pyun01G010920;Pyun01G013740;Pyun01G015360;Pyun02G009110;Pyun06G012930;Pyun06G022570;Pyun06G022580;Pyun06G024040;Pyun08G013140;Pyun08G014560;Pyun09G004190;Pyun09G006330;Pyun09G009630;Pyun09G010220;Pyun10G007350;Pyun16G002780;Pyun17G003850;Pyun17G005420
		GO:0005575	cellular_component	Pyun01G010410;Pyun01G010920;Pyun01G013740;Pyun01G015360;Pyun02G005850;Pyun02G009110;Pyun06G012930;Pyun06G022570;Pyun06G022580;Pyun06G024040;Pyun08G013140;Pyun08G014560;Pyun09G004190;Pyun09G006330;Pyun09G009630;Pyun09G010220;Pyun09G015440;Pyun10G007350;Pyun13G002290;Pyun14G015460;Pyun16G002780;Pyun17G003850;Pyun17G005420;Pyun18G008700;Pyun18G008730
		GO:0043229	intracellular organelle	Pyun01G010920;Pyun01G013740;Pyun01G015360;Pyun02G009110;Pyun06G012930;Pyun06G022570;Pyun06G022580;Pyun06G024040;Pyun08G013140;Pyun08G014560;Pyun09G004190;Pyun09G006330;Pyun09G009630;Pyun09G010220;Pyun10G007350;Pyun16G002780;Pyun17G003850;Pyun17G005420
		GO:0043231	intracellular membrane-bounded organelle	Pyun01G010920;Pyun01G013740;Pyun01G015360;Pyun02G009110;Pyun06G012930;Pyun06G022570;Pyun06G022580;Pyun06G024040;Pyun08G013140;Pyun08G014560;Pyun09G004190;Pyun09G006330;Pyun09G009630;Pyun09G010220;Pyun10G007350;Pyun10G008360;Pyun13G009110;Pyun14G007390;Pyun15G006440;Pyun16G001160;Pyun16G001880;Pyun16G002780;Pyun17G003850;Pyun17G005420;Pyun17G005440
		GO:0044425	membrane part	Pyun09G004190
		GO:0043227	membrane-bounded organelle	Pyun01G010920;Pyun01G013740;Pyun01G015360;Pyun02G009110;Pyun06G012930;Pyun06G022570;Pyun06G022580;Pyun06G024040;Pyun08G013140;Pyun08G014560;Pyun09G004190;Pyun09G006330;Pyun09G009630;Pyun09G010220;Pyun10G007350;Pyun16G002780;Pyun17G003850;Pyun17G005420
		GO:0005622	intracellular	Pyun01G010410;Pyun01G010920;Pyun01G013740;Pyun01G015360;Pyun02G005850;Pyun02G009110;Pyun06G012930;Pyun06G022570;Pyun06G022580;Pyun06G024040;Pyun08G013140;Pyun08G014560;Pyun09G004190;Pyun09G006330;Pyun09G009630;Pyun09G010220;Pyun10G007350;Pyun14G015460;Pyun16G002780;Pyun17G003850;Pyun17G005420;Pyun18G008700;Pyun18G008730
WF vs. BF	Molecular Function	GO:0003676	nucleic acid binding	Pyun01G013740;Pyun01G015360;Pyun04G019520;Pyun05G007090;Pyun08G013140;Pyun09G009630;Pyun09G015650;Pyun0G000010;Pyun17G003850
		GO:0003723	RNA binding	Pyun01G033770;Pyun01G033900;Pyun04G010300;Pyun04G021810;Pyun07G008740;Pyun08G013140;Pyun09G009630;Pyun13G005590;Pyun17G003850
		GO:0005515	protein binding	Pyun02G010940;Pyun06G012170;Pyun07G013890;Pyun09G008150;Pyun09G009210;Pyun13G002290;Pyun14G005710;Pyun16G013470
		GO:0004842	ubiquitin-protein transferase activity	Pyun02G010940
		GO:0003735	structural constituent of ribosome	Pyun07G008740;Pyun08G005650;Pyun13G011040
		GO:0005488	binding	Pyun01G013740;Pyun01G015360;Pyun08G013140;Pyun09G009630;Pyun11G010810;Pyun14G015460;Pyun16G002780;Pyun17G003850
		GO:0008270	zinc ion binding	Pyun01G025760;Pyun01G033550;Pyun02G001620;Pyun02G023210;Pyun06G005210;Pyun08G014970;Pyun10G008360;Pyun11G010810;Pyun13G006120;Pyun14G006710;Pyun17G002950;Pyun18G012190;Pyun19G005620
		GO:0043531	ADP binding	Pyun11G003910;Pyun16G008910;Pyun19G001430;Pyun19G002000
		GO:0004675	transmembrane receptor protein serine/threonine kinase activity	Pyun11G012120
		GO:0008289	lipid binding	Pyun16G013090
		GO:0003677	DNA binding	Pyun01G013740;Pyun01G014990;Pyun01G015360;Pyun01G037730;Pyun02G003570;Pyun03G007400;Pyun03G014190;Pyun03G014200;Pyun04G017480;Pyun05G005830;Pyun06G005210;Pyun06G020250;Pyun06G022130;Pyun07G014540;Pyun08G014970;Pyun09G002350;Pyun09G004560;Pyun10G015670;Pyun11G005580;Pyun12G001750;Pyun14G008210;Pyun14G009330;Pyun15G009750;Pyun16G012130;Pyun19G005810
		GO:0003674	molecular_function	Pyun01G013740;Pyun01G015360;Pyun02G005850;Pyun02G010940;Pyun06G012930;Pyun06G024040;Pyun07G013890;Pyun08G013140;Pyun09G006330;Pyun09G009210;Pyun09G009630;Pyun09G011900;Pyun10G007350;Pyun11G010810;Pyun14G009740;Pyun14G015460;Pyun16G002780;Pyun17G003850;Pyun19G002410
		GO:0046983	protein dimerization activity	Pyun01G025870;Pyun03G011980;Pyun03G015860;Pyun06G006840;Pyun07G002590;Pyun08G017630;Pyun12G000330;Pyun14G008110
		GO:0019787	ubiquitin-like protein transferase activity	Pyun02G010940
		GO:0004190	aspartic-type endopeptidase activity	Pyun16G000060
		GO:0004518	nuclease activity	Pyun08G013140;Pyun09G009630;Pyun17G003850
		GO:0097159	organic cyclic compound binding	Pyun01G013740;Pyun01G015360;Pyun08G013140;Pyun09G009630;Pyun16G002780;Pyun17G003850
		GO:0004519	endonuclease activity	Pyun08G013140;Pyun09G009630;Pyun17G003850
		GO:0061630	ubiquitin protein ligase activity	Pyun04G003290;Pyun14G006710
		GO:1901363	heterocyclic compound binding	Pyun01G013740;Pyun01G015360;Pyun08G013140;Pyun09G009630;Pyun16G002780;Pyun17G003850
WF vs. GF	Biological Process	GO:0044237	cellular metabolic process	Pyun08G017150
		GO:0044238	primary metabolic process	Pyun08G017150
		GO:0043170	macromolecule metabolic process	Pyun08G017150
		GO:0008152	metabolic process	Pyun04G013180;Pyun08G017150
		GO:0071704	organic substance metabolic process	Pyun04G013180;Pyun08G017150
		GO:0006807	nitrogen compound metabolic process	Pyun03G005400;Pyun08G017150
		GO:0009987	cellular process	Pyun04G004400;Pyun08G015620;Pyun08G017150;Pyun11G006030;Pyun16G002410
		GO:0043412	macromolecule modification	Pyun08G017150
		GO:0032502	developmental process	Pyun08G015620
		GO:0044260	cellular macromolecule metabolic process	Pyun08G017150
		GO:1901564	organonitrogen compound metabolic process	Pyun08G017150
		GO:0048856	anatomical structure development	Pyun08G015620
		GO:0015074	DNA integration	Pyun04G004470;Pyun04G018040
		GO:0065007	biological regulation	Pyun03G020430;Pyun08G017150;Pyun10G007350;Pyun16G002410
		GO:0032501	multicellular organismal process	Pyun08G015620
		GO:0019538	protein metabolic process	Pyun08G017150
		GO:0044267	cellular protein metabolic process	Pyun08G017150
		GO:0050789	regulation of biological process	Pyun03G020430;Pyun08G017150;Pyun10G007350;Pyun16G002410
		GO:0008150	biological_process	Pyun01G010410;Pyun03G020430;Pyun04G004400;Pyun04G013180;Pyun08G015620;Pyun08G017150;Pyun10G007350;Pyun11G006030;Pyun12G011580;Pyun16G002410;Pyun16G012750;Pyun18G003390
		GO:0051716	cellular response to stimulus	Pyun16G002410
WF vs. GF	Cellular Component	GO:0043227	membrane-bounded organelle	Pyun02G001880;Pyun03G011220;Pyun04G004400;Pyun04G016350;Pyun10G007350;Pyun16G002410;Pyun18G003390
		GO:0043226	organelle	Pyun01G010540;Pyun02G001880;Pyun03G011220;Pyun04G004400;Pyun04G016350;Pyun10G007350;Pyun16G002410;Pyun18G003390
		GO:0043229	intracellular organelle	Pyun01G010540;Pyun02G001880;Pyun03G011220;Pyun04G004400;Pyun04G016350;Pyun10G007350;Pyun16G002410;Pyun18G003390
		GO:0005739	mitochondrion	Pyun01G025800;Pyun16G009900
		GO:0005634	nucleus	Pyun01G025550;Pyun01G026070;Pyun01G026220;Pyun01G038350;Pyun02G001880;Pyun02G003180;Pyun02G009270;Pyun02G016750;Pyun02G019830;Pyun03G015890;Pyun03G020520;Pyun04G014930;Pyun04G016350;Pyun05G017730;Pyun06G013990;Pyun06G022750;Pyun07G001100;Pyun07G002610;Pyun07G010630;Pyun07G014410;Pyun08G015240;Pyun10G007350;Pyun10G012240;Pyun10G013520;Pyun10G017200;Pyun11G011230;Pyun12G001520;Pyun12G003010;Pyun12G…
		GO:0005840	ribosome	Pyun01G025800
		GO:0005622	intracellular	Pyun01G010410;Pyun01G010540;Pyun02G001880;Pyun03G011220;Pyun03G020430;Pyun04G004400;Pyun04G016350;Pyun05G010240;Pyun10G007350;Pyun11G006030;Pyun16G002410;Pyun18G003390
		GO:0044424	intracellular part	Pyun01G010410;Pyun01G010540;Pyun02G001880;Pyun03G011220;Pyun03G020430;Pyun04G004400;Pyun04G016350;Pyun05G010240;Pyun10G007350;Pyun11G006030;Pyun16G002410;Pyun18G003390
		GO:0042025	host cell nucleus	Pyun01G026070
		GO:0005575	cellular_component	Pyun01G010410;Pyun01G010540;Pyun02G001880;Pyun03G011220;Pyun03G020430;Pyun04G004400;Pyun04G016350;Pyun05G010240;Pyun08G015620;Pyun10G007350;Pyun11G006030;Pyun12G011580;Pyun16G002410;Pyun16G012320;Pyun18G003390
		GO:0043231	intracellular membrane-bounded organelle	Pyun02G001880;Pyun03G007990;Pyun03G011220;Pyun04G004400;Pyun04G016350;Pyun06G004580;Pyun07G003160;Pyun07G003200;Pyun10G007350;Pyun12G002380;Pyun12G002620;Pyun13G012350;Pyun16G002410;Pyun17G005450;Pyun18G003390
		GO:0044422	organelle part	Pyun01G010540;Pyun03G011220;Pyun18G003390
		GO:0044446	intracellular organelle part	Pyun01G010540;Pyun03G011220;Pyun18G003390
		GO:0005623	cell	Pyun01G010410;Pyun01G010540;Pyun02G001880;Pyun03G011220;Pyun03G020430;Pyun04G004400;Pyun04G016350;Pyun05G010240;Pyun08G015620;Pyun10G007350;Pyun11G006030;Pyun12G011580;Pyun16G002410;Pyun16G012320;Pyun18G003390
		GO:0044464	cell part	Pyun01G010410;Pyun01G010540;Pyun02G001880;Pyun03G011220;Pyun03G020430;Pyun04G004400;Pyun04G016350;Pyun05G010240;Pyun08G015620;Pyun10G007350;Pyun11G006030;Pyun12G011580;Pyun16G002410;Pyun16G012320;Pyun18G003390
		GO:0043228	non-membrane-bounded organelle	Pyun01G010540
		GO:0043232	intracellular non-membrane-bounded organelle	Pyun01G010540
		GO:0009570	chloroplast stroma	Pyun03G011220
		GO:0005737	cytoplasm	Pyun01G010410;Pyun01G010540;Pyun01G026070;Pyun01G026220;Pyun02G001880;Pyun02G010080;Pyun02G019830;Pyun03G011220;Pyun03G020430;Pyun04G004400;Pyun04G012190;Pyun04G016350;Pyun05G010240;Pyun06G008690;Pyun06G011600;Pyun06G011760;Pyun06G014200;Pyun08G008630;Pyun08G015240;Pyun09G009710;Pyun09G013110;Pyun10G016000;Pyun10G017200;Pyun16G008460;Pyun17G014120;Pyun18G003390
		GO:0012505	endomembrane system	Pyun04G004400;Pyun18G003390
WF vs. GF	Molecular Function	GO:0003676	nucleic acid binding	Populus_yunnanensis_newGene_1922;Pyun04G004470;Pyun04G018040;Pyun16G002410
		GO:0005488	binding	Pyun16G002410
		GO:0003674	molecular_function	Pyun04G004400;Pyun04G013180;Pyun05G010240;Pyun08G017150;Pyun10G007350;Pyun16G002410
		GO:0005515	protein binding	Pyun01G010540;Pyun03G002480;Pyun03G020430;Pyun11G006030
		GO:0097159	organic cyclic compound binding	Pyun16G002410
		GO:1901363	heterocyclic compound binding	Pyun16G002410
		GO:0016787	hydrolase activity	Pyun02G001090;Pyun06G003790;Pyun06G023300;Pyun10G000590
		GO:0004518	nuclease activity	Pyun10G017200
		GO:0003735	structural constituent of ribosome	Pyun01G025800;Pyun12G007190;Pyun13G008890
		GO:0016887	ATPase activity	Pyun06G003780;Pyun06G019200
		GO:0005525	GTP binding	Pyun06G008690;Pyun08G002620
		GO:0016788	hydrolase activity, acting on ester bonds	Pyun06G015400;Pyun10G022130;Pyun14G013700
		GO:0004497	monooxygenase activity	Pyun09G003950
		GO:0003700	transcription factor activity, sequence-specific DNA binding	Pyun03G015890;Pyun05G017730;Pyun10G007350;Pyun10G012240;Pyun10G013520;Pyun12G003010;Pyun14G010120;Pyun15G002370;Pyun15G009780;Pyun16G002410
		GO:0008168	methyltransferase activity	Pyun01G038470
		GO:0043531	ADP binding	Pyun07G015210;Pyun11G000810;Pyun11G001240;Pyun19G001160
		GO:0019787	ubiquitin-like protein transferase activity	Pyun08G017150
		GO:0005509	calcium ion binding	Pyun04G019000;Pyun05G004390;Pyun08G014690
		GO:0003924	GTPase activity	Pyun06G008690;Pyun08G002620
		GO:0030170	pyridoxal phosphate binding	Pyun04G011470
