# Supplementary material for: Transcriptome Reveals Growth Responses of Populus qamdoensis Under Blue and Green Films
Source: Biology (Basel). 2025 Nov 24;14(12):1658. doi: 10.3390/biology14121658 (PMC12729635; doi:10.3390/biology14121658)
Supplement: Supplementary file 1 [file biology-14-01658-s001.zip › Supplementary table S4.xlsx]

## Sheet: Sheet1
Supplementary table S4. List of significantly enrichment pathways by DEGs and the identifier of DEGs. Significantly enriched KEGG categories (P-value < 0.05 and Q-value ≤ 1) were analyzed in pairwise comparisons (BF vs. GF, WF vs. BF and WF vs. GF). BF, blue film; WF, transparent colorless film; GF, green film.
	Term	Pathway ID	DEG identifier
BF vs. GF	Flavonoid biosynthesis	ko00941	Pyun01G004320;Pyun01G005080;Pyun01G007140;Pyun01G029410;Pyun02G003050;Pyun03G016740;Pyun03G016750;Pyun03G017330;Pyun04G002210;Pyun04G013140;Pyun05G010480;Pyun05G010490;Pyun06G003100;Pyun08G010410;Pyun09G010280;Pyun10G011900;Pyun10G012290;Pyun15G005160;Pyun16G011020;Pyun16G011380;Pyun18G009580;Pyun19G007400;Pyun19G013930
	Phenylpropanoid biosynthesis	ko00940	Pyun01G001580;Pyun01G001750;Pyun01G003650;Pyun01G004320;Pyun01G013260;Pyun01G021350;Pyun01G021550;Pyun01G021560;Pyun01G021570;Pyun01G029410;Pyun01G033630;Pyun01G043770;Pyun01G043860;Pyun02G001620;Pyun03G017130;Pyun03G017330;Pyun04G001100;Pyun04G009900;Pyun04G009930;Pyun05G012590;Pyun05G017770;Pyun05G017780;Pyun06G003100;Pyun06G011600;Pyun06G011760;Pyun06G016190;Pyun07G005760;Pyun07G010310;Pyun08G…
	Biosynthesis of amino acids	ko01230	Pyun01G013680;Pyun01G029110;Pyun01G031970;Pyun02G008650;Pyun02G009140;Pyun02G010140;Pyun02G013390;Pyun02G017510;Pyun02G017550;Pyun03G006230;Pyun03G015130;Pyun04G006460;Pyun04G018350;Pyun04G018820;Pyun05G003710;Pyun05G006220;Pyun05G006790;Pyun05G008700;Pyun05G009570;Pyun05G014610;Pyun07G007140;Pyun07G009480;Pyun09G014570;Pyun10G005320;Pyun10G011280;Pyun10G019150;Pyun12G003330;Pyun12G004700;Pyun13G…
	Phenylalanine metabolism	ko00360	Pyun05G006790;Pyun06G011600;Pyun06G011760;Pyun07G009480;Pyun08G003210;Pyun09G013130;Pyun10G021020;Pyun10G021030;Pyun15G008140;Pyun16G008460;Pyun16G012200
	alpha-Linolenic acid metabolism	ko00592	Pyun01G001520;Pyun01G001820;Pyun01G016390;Pyun02G001120;Pyun02G012060;Pyun02G020510;Pyun04G009210;Pyun05G020280;Pyun08G009450;Pyun08G010480;Pyun14G002870;Pyun18G005820
	Cysteine and methionine metabolism	ko00270	Pyun01G007880;Pyun01G009500;Pyun01G029110;Pyun02G017510;Pyun02G017550;Pyun03G006230;Pyun04G018820;Pyun05G003710;Pyun05G008700;Pyun06G014110;Pyun13G000370;Pyun13G006120;Pyun14G013640;Pyun15G001600;Pyun17G006140;Pyun17G006360;Pyun17G011180;Pyun19G005620
	Amino sugar and nucleotide sugar metabolism	ko00520	Populus_yunnanensis_newGene_1421;Populus_yunnanensis_newGene_2930;Pyun02G019120;Pyun02G019340;Pyun04G010650;Pyun05G010680;Pyun06G017090;Pyun09G014750;Pyun0G000930;Pyun0G000940;Pyun10G018710;Pyun11G014370;Pyun12G002150;Pyun13G004190;Pyun13G004200;Pyun13G006840;Pyun14G007110;Pyun14G010850;Pyun15G002560;Pyun15G002570;Pyun15G002580;Pyun17G006110;Pyun17G010540;Pyun18G010080;Pyun18G010120;Pyun19G011250
	Plant hormone signal transduction	ko04075	Pyun01G001430;Pyun01G005630;Pyun01G007780;Pyun01G016130;Pyun02G003570;Pyun02G013430;Pyun02G013500;Pyun02G016370;Pyun02G020140;Pyun03G006300;Pyun03G010210;Pyun03G015420;Pyun03G015950;Pyun03G019880;Pyun03G019890;Pyun04G001050;Pyun06G006530;Pyun06G006840;Pyun06G017330;Pyun06G024280;Pyun07G010560;Pyun07G013890;Pyun07G015060;Pyun08G018590;Pyun09G008860;Pyun09G009520;Pyun09G009710;Pyun09G010930;Pyun09G…
	Nitrogen metabolism	ko00910	Pyun01G033550;Pyun07G007140;Pyun10G006480;Pyun12G003330;Pyun15G001510;Pyun16G007350;Pyun19G005240
	MAPK signaling pathway - plant	ko04016	Pyun01G001430;Pyun01G007780;Pyun01G009400;Pyun01G009500;Pyun01G026750;Pyun02G003570;Pyun02G013430;Pyun02G013500;Pyun02G016370;Pyun02G023370;Pyun03G019880;Pyun03G019890;Pyun04G001050;Pyun04G004910;Pyun04G011410;Pyun04G022270;Pyun05G010820;Pyun05G023720;Pyun06G006840;Pyun07G004950;Pyun07G015060;Pyun09G008860;Pyun09G009520;Pyun10G017340;Pyun12G003070;Pyun12G008310;Pyun13G004190;Pyun13G004200;Pyun14G…
	Phenylalanine, tyrosine and tryptophan biosynthesis	ko00400	Pyun02G009140;Pyun02G013390;Pyun04G018350;Pyun05G006220;Pyun05G006790;Pyun05G014610;Pyun07G009480;Pyun09G014570;Pyun17G009640
	Isoquinoline alkaloid biosynthesis	ko00950	Pyun01G037060;Pyun01G037080;Pyun05G006790;Pyun07G009480;Pyun11G004480;Pyun14G005370;Pyun15G008140;Pyun18G010660
	Cyanoamino acid metabolism	ko00460	Pyun01G021350;Pyun01G021550;Pyun01G021560;Pyun01G021570;Pyun02G010140;Pyun04G009900;Pyun04G009930;Pyun04G016390;Pyun06G002130;Pyun06G002340;Pyun06G002410;Pyun16G001880;Pyun16G001930;Pyun19G002470
	Brassinosteroid biosynthesis	ko00905	Pyun01G016410;Pyun03G003090;Pyun07G002840;Pyun08G005980;Pyun10G013200;Pyun17G015460
	Linoleic acid metabolism	ko00591	Pyun01G001520;Pyun01G001820;Pyun01G016390;Pyun05G002310
	Stilbenoid, diarylheptanoid and gingerol biosynthesis	ko00945	Pyun01G004320;Pyun01G029410;Pyun03G017330;Pyun06G003100;Pyun09G010280;Pyun18G009580;Pyun19G013930
	Starch and sucrose metabolism	ko00500	Pyun01G021350;Pyun01G021550;Pyun01G021560;Pyun01G021570;Pyun01G024500;Pyun01G024520;Pyun01G024530;Pyun02G020430;Pyun04G009900;Pyun04G009930;Pyun04G014740;Pyun05G022270;Pyun06G004350;Pyun06G012700;Pyun06G019190;Pyun08G007050;Pyun10G013510;Pyun10G013760;Pyun10G021480;Pyun11G014010;Pyun14G002160;Pyun15G000920;Pyun15G012130;Pyun16G005160;Pyun16G005170;Pyun18G005620;Pyun19G001430;Pyun19G001930;Pyun19G…
	ABC transporters	ko02010	Pyun01G030050;Pyun01G036500;Pyun05G006200;Pyun12G002110;Pyun15G006090;Pyun15G006100;Pyun15G006430;Pyun15G006440;Pyun16G005870;Pyun18G013300;Pyun18G013590
	Plant-pathogen interaction	ko04626	Pyun01G001430;Pyun01G007780;Pyun01G009400;Pyun01G025870;Pyun01G026890;Pyun02G013430;Pyun02G013500;Pyun02G024350;Pyun03G002480;Pyun03G019880;Pyun03G019890;Pyun04G001050;Pyun04G004910;Pyun04G011410;Pyun04G014940;Pyun05G000190;Pyun05G010820;Pyun05G012050;Pyun05G012060;Pyun05G013080;Pyun05G022590;Pyun05G022730;Pyun06G009990;Pyun06G010300;Pyun06G020440;Pyun06G020710;Pyun07G002590;Pyun07G003360;Pyun08G…
	Photosynthesis - antenna proteins	ko00196	Pyun01G038890;Pyun02G020650;Pyun16G011210
WF vs. BF	Amino sugar and nucleotide sugar metabolism	ko00520	Populus_yunnanensis_newGene_2930;Pyun01G022770;Pyun02G019120;Pyun02G019340;Pyun04G010650;Pyun06G003790;Pyun06G017090;Pyun08G004700;Pyun09G011970;Pyun09G014140;Pyun09G014750;Pyun0G000930;Pyun0G000940;Pyun10G018710;Pyun11G014370;Pyun12G002150;Pyun13G004190;Pyun13G004200;Pyun13G006840;Pyun14G007110;Pyun14G010850;Pyun15G002560;Pyun15G002570;Pyun15G002580;Pyun17G010540;Pyun18G010060;Pyun18G010080;Pyun…
	Biosynthesis of amino acids	ko01230	Pyun01G029110;Pyun02G009140;Pyun02G010140;Pyun02G013390;Pyun02G017510;Pyun02G017550;Pyun03G015130;Pyun04G018350;Pyun05G006220;Pyun05G006790;Pyun05G008700;Pyun05G009570;Pyun05G014610;Pyun07G009480;Pyun08G000660;Pyun09G014570;Pyun10G005320;Pyun10G020770;Pyun11G002500;Pyun12G003330;Pyun12G004700;Pyun13G000370;Pyun13G006120;Pyun14G009410;Pyun15G001510;Pyun16G008910;Pyun17G006130;Pyun19G005620
	Phenylpropanoid biosynthesis	ko00940	Pyun01G001020;Pyun01G001080;Pyun01G003650;Pyun01G004320;Pyun01G021350;Pyun01G021550;Pyun01G021560;Pyun01G021570;Pyun01G029410;Pyun01G033630;Pyun02G001620;Pyun03G005140;Pyun03G017860;Pyun04G001100;Pyun04G009900;Pyun04G009930;Pyun05G017770;Pyun06G003100;Pyun06G011760;Pyun06G016190;Pyun07G005760;Pyun09G006590;Pyun10G005500;Pyun12G000330;Pyun13G014960;Pyun13G014970;Pyun16G008460;Pyun18G009580;Pyun19G…
	Phenylalanine, tyrosine and tryptophan biosynthesis	ko00400	Pyun02G009140;Pyun02G013390;Pyun04G018350;Pyun05G006220;Pyun05G006790;Pyun05G014610;Pyun07G009480;Pyun07G014510;Pyun09G014570;Pyun10G020770;Pyun11G002500
	Flavonoid biosynthesis	ko00941	Pyun01G004320;Pyun01G005080;Pyun01G029410;Pyun02G003050;Pyun03G016740;Pyun03G016750;Pyun04G002210;Pyun06G003100;Pyun08G010410;Pyun15G005160;Pyun16G011020;Pyun16G011380;Pyun18G009580;Pyun19G013930
	Cysteine and methionine metabolism	ko00270	Pyun01G007880;Pyun01G009500;Pyun01G029110;Pyun02G017510;Pyun02G017550;Pyun02G020950;Pyun05G008700;Pyun07G014510;Pyun08G000660;Pyun13G000370;Pyun13G006120;Pyun14G009410;Pyun14G013640;Pyun17G006140;Pyun17G006360;Pyun17G011180;Pyun19G005620
	Cyanoamino acid metabolism	ko00460	Pyun01G021350;Pyun01G021550;Pyun01G021560;Pyun01G021570;Pyun02G010140;Pyun04G009900;Pyun04G009930;Pyun06G002130;Pyun06G002340;Pyun06G002410;Pyun16G001880;Pyun17G006130;Pyun19G002470
	Isoquinoline alkaloid biosynthesis	ko00950	Pyun01G037060;Pyun01G037080;Pyun05G006790;Pyun07G009480;Pyun07G014510;Pyun11G004480;Pyun18G010660
	Linoleic acid metabolism	ko00591	Pyun01G001820;Pyun05G002310;Pyun13G002060;Pyun17G004660
	alpha-Linolenic acid metabolism	ko00592	Pyun01G001820;Pyun02G012060;Pyun02G020510;Pyun04G009210;Pyun05G020280;Pyun08G009450;Pyun08G010480;Pyun17G004660
	Tyrosine metabolism	ko00350	Pyun01G037060;Pyun01G037080;Pyun05G006790;Pyun07G009480;Pyun07G014510;Pyun11G004480;Pyun18G012190
	Vitamin B6 metabolism	ko00750	Pyun05G008700;Pyun08G018250;Pyun08G018530
	Ubiquinone and other terpenoid-quinone biosynthesis	ko00130	Pyun01G003650;Pyun03G017860;Pyun07G014510;Pyun10G005500;Pyun11G003370;Pyun19G013930
	ABC transporters	ko02010	Populus_yunnanensis_newGene_198;Pyun01G030050;Pyun01G036500;Pyun12G002110;Pyun15G006090;Pyun15G006100;Pyun15G006430;Pyun15G006440;Pyun18G013300
	Valine, leucine and isoleucine degradation	ko00280	Pyun01G039180;Pyun02G020510;Pyun04G000160;Pyun05G014650;Pyun05G014700;Pyun05G016660;Pyun17G005420
	Starch and sucrose metabolism	ko00500	Pyun01G021350;Pyun01G021550;Pyun01G021560;Pyun01G021570;Pyun01G024500;Pyun01G024520;Pyun01G024530;Pyun04G007170;Pyun04G009900;Pyun04G009930;Pyun04G011470;Pyun05G022270;Pyun06G004350;Pyun06G012700;Pyun09G011970;Pyun10G013510;Pyun10G013760;Pyun16G005160;Pyun16G005170;Pyun17G006180;Pyun18G005620;Pyun19G001430;Pyun19G002000;Pyun19G002470
	One carbon pool by folate	ko00670	Pyun02G010140;Pyun17G000600;Pyun17G006130
	Phenylalanine metabolism	ko00360	Pyun05G006790;Pyun06G011760;Pyun07G009480;Pyun07G014510;Pyun16G008460
	Stilbenoid, diarylheptanoid and gingerol biosynthesis	ko00945	Pyun01G004320;Pyun01G029410;Pyun06G003100;Pyun18G009580;Pyun19G013930
	Nitrogen metabolism	ko00910	Pyun01G033550;Pyun09G010430;Pyun12G003330;Pyun15G001510
WF vs. GF	Flavonoid biosynthesis	ko00941	Pyun01G005080;Pyun01G010970;Pyun03G016750;Pyun04G013160;Pyun04G013180;Pyun05G010470;Pyun05G010480;Pyun05G010490;Pyun05G021320;Pyun05G021460;Pyun12G002380;Pyun12G002620;Pyun13G007460;Pyun14G012420;Pyun19G007400;Pyun19G013930
	Photosynthesis	ko00195	Populus_yunnanensis_newGene_1853;Pyun02G019960;Pyun08G004170;Pyun09G001860;Pyun12G007190;Pyun13G008870
	Circadian rhythm - plant	ko04712	Pyun01G005080;Pyun02G016750;Pyun03G016750;Pyun13G006780;Pyun14G008400;Pyun14G008760;Pyun14G009100;Pyun14G012420
	Starch and sucrose metabolism	ko00500	Pyun01G021350;Pyun01G039570;Pyun02G020430;Pyun04G007170;Pyun04G011470;Pyun04G015050;Pyun07G015210;Pyun09G011970;Pyun10G013510;Pyun10G021780;Pyun11G000810;Pyun11G001240;Pyun11G007040;Pyun11G007150;Pyun15G012150;Pyun19G001160;Pyun19G002470
	Steroid biosynthesis	ko00100	Pyun01G025420;Pyun08G000310;Pyun10G016000;Pyun14G013700
	Glycolysis / Gluconeogenesis	ko00010	Pyun01G000630;Pyun01G016340;Pyun02G007600;Pyun02G009180;Pyun06G014200;Pyun07G001370;Pyun07G011500;Pyun15G011410;Pyun18G012190
	Fatty acid elongation	ko00062	Pyun02G003180;Pyun02G024350;Pyun04G014930;Pyun07G002610
	Phenylpropanoid biosynthesis	ko00940	Pyun01G013260;Pyun01G021350;Pyun01G039570;Pyun06G011600;Pyun06G011760;Pyun07G003160;Pyun07G003200;Pyun07G005760;Pyun07G010310;Pyun16G008460;Pyun17G011300;Pyun19G002470;Pyun19G013930
	Phenylalanine metabolism	ko00360	Pyun06G011600;Pyun06G011760;Pyun15G008140;Pyun16G008460
	Zeatin biosynthesis	ko00908	Populus_yunnanensis_newGene_2410;Pyun02G002770;Pyun06G004580
	Fatty acid degradation	ko00071	Pyun01G016340;Pyun02G007600;Pyun07G011500;Pyun18G012190
	Oxidative phosphorylation	ko00190	Pyun05G016830;Pyun08G004170;Pyun12G007190;Pyun13G008870;Pyun13G008960;Pyun13G008980
	Pyruvate metabolism	ko00620	Pyun01G000630;Pyun01G016340;Pyun02G007600;Pyun02G020280;Pyun07G001370
	Plant-pathogen interaction	ko04626	Populus_yunnanensis_newGene_1602;Pyun02G003180;Pyun02G024350;Pyun03G002480;Pyun04G014930;Pyun05G004390;Pyun07G002610;Pyun07G014890;Pyun07G014980;Pyun08G014690;Pyun11G006630;Pyun11G006910;Pyun11G006930;Pyun15G009780;Pyun16G000930;Pyun16G008580;Pyun16G013490;Pyun17G001150;Pyun17G001160;Pyun17G001170;Pyun17G001200;Pyun17G009750;Pyun17G010280;Pyun19G012320
	Galactose metabolism	ko00052	Pyun02G009180;Pyun06G014200;Pyun08G008980;Pyun10G014410;Pyun12G003010;Pyun15G012150
	Flavone and flavonol biosynthesis	ko00944	Pyun04G009270;Pyun13G007460
	Glycine, serine and threonine metabolism	ko00260	Populus_yunnanensis_newGene_1789;Pyun01G016340;Pyun11G002500;Pyun15G008140
	beta-Alanine metabolism	ko00410	Pyun01G016340;Pyun02G007600;Pyun15G008140
	Pentose phosphate pathway	ko00030	Pyun02G009180;Pyun06G014200;Pyun08G008630;Pyun15G011410
	Stilbenoid, diarylheptanoid and gingerol biosynthesis	ko00945	Pyun04G003980;Pyun13G012710;Pyun19G013930
