# Supplementary material for: Transcriptome Reveals Growth Responses of Populus qamdoensis Under Blue and Green Films
Source: Biology (Basel). 2025 Nov 24;14(12):1658. doi: 10.3390/biology14121658 (PMC12729635; doi:10.3390/biology14121658)
Supplement: Supplementary file 1 [file biology-14-01658-s001.zip › Supplementary table S5.xlsx]

## Sheet: Sheet1
Supplementary table S5. Annotation of DEGs in the Pathway
Term	Gene ID	Annotation
Starch and sucrose metabolism pathway	Pyun01G021350	PREDICTED: beta-glucosidase 12-like isoform X2 [Populus euphratica]
	Pyun01G021550	putative glycoside hydrolase [Populus trichocarpa]
	Pyun01G021560	putative glycoside hydrolase [Populus trichocarpa]
	Pyun01G021570	putative glycoside hydrolase [Populus trichocarpa]
	Pyun01G024500	unknown [Populus trichocarpa]
	Pyun01G024520	glucan endo-1,3-beta-glucosidase [Populus trichocarpa]
	Pyun01G024530	glucan endo-1,3-beta-glucosidase [Populus trichocarpa]
	Pyun02G020430	isoamylase 2, chloroplastic [Populus trichocarpa]
	Pyun04G009900	beta-glucosidase 12 [Populus trichocarpa]
	Pyun04G009930	beta-glucosidase [Populus tomentosa]
	Pyun04G014740	glucan endo-1,3-beta-glucosidase 7 [Populus trichocarpa]
	Pyun05G022270	endoglucanase 2 [Populus trichocarpa]
	Pyun06G004350	glucan endo-1,3-beta-glucosidase, basic isoform [Populus trichocarpa]
	Pyun06G012700	sucrose synthase 2 [Populus tomentosa]
	Pyun06G019190	beta-fructofuranosidase, insoluble isoenzyme 1 [Populus trichocarpa]
	Pyun08G007050	endoglucanase 12 [Populus trichocarpa]
	Pyun10G013510	unknown [Populus trichocarpa x Populus deltoides]
	Pyun10G013760	unknown [Populus trichocarpa x Populus deltoides]
	Pyun10G021480	pullulanase 1, chloroplastic isoform X1 [Populus alba]
	Pyun11G014010	glucan endo-1,3-beta-glucosidase 11 [Populus trichocarpa]
	Pyun14G002160	hypothetical protein POPTR_014G029400 [Populus trichocarpa]
	Pyun15G000920	glucan endo-1,3-beta-glucosidase isoform X1 [Populus trichocarpa]
	Pyun15G012130	trehalose-phosphate phosphatase A [Populus trichocarpa]
	Pyun16G005160	PREDICTED: glucan endo-1,3-beta-glucosidase, basic isoform-like [Populus euphratica]
	Pyun16G005170	glucan endo-1,3-beta-glucosidase, basic isoform [Populus trichocarpa]
	Pyun18G005620	sucrose synthase 1 [Populus trichocarpa]
	Pyun19G001430	TMV resistance protein N isoform X2 [Populus trichocarpa]
	Pyun19G001930	TMV resistance protein N [Populus trichocarpa]
	Pyun19G002000	TMV resistance protein N [Populus trichocarpa]
	Pyun19G002470	putative glycoside hydrolase [Populus trichocarpa]
	Pyun19G002890	c-Myc-binding protein homolog [Populus trichocarpa]
	Pyun19G003690	disease resistance protein RUN1-like [Populus alba]
	Pyun04G007170	sucrose synthase 6 isoform X1 [Populus trichocarpa]
	Pyun09G011970	glucose-1-phosphate adenylyltransferase large subunit 1 [Populus trichocarpa]
	Pyun17G006180	probable sucrose-phosphate synthase 3 isoform X1 [Populus trichocarpa]
	Pyun01G039570	putative glycoside hydrolase [Populus trichocarpa]
	Pyun04G011470	alpha-1,4 glucan phosphorylase L isozyme, chloroplastic/amyloplastic isoform X1 [Populus trichocarpa]
	Pyun04G015050	glucose-1-phosphate adenylyltransferase large subunit 1 [Populus trichocarpa]
	Pyun07G015210	disease resistance protein RPV1-like [Populus alba]
	Pyun10G021780	glycosyltransferase family protein 64 protein C5 isoform X1 [Populus trichocarpa]
	Pyun11G000810	TMV resistance protein N [Populus trichocarpa]
	Pyun11G001240	hypothetical protein POPTR_T039601 [Populus trichocarpa]
	Pyun11G007040	probable LRR receptor-like serine/threonine-protein kinase At1g29720 isoform X4 [Populus trichocarpa]
	Pyun11G007150	probable LRR receptor-like serine/threonine-protein kinase At1g29720 isoform X5 [Populus trichocarpa]
	Pyun15G012150	acid beta-fructofuranosidase 1, vacuolar [Populus trichocarpa]
	Pyun19G001160	TMV resistance protein N [Populus trichocarpa]
Porphyrin and chlorophyll pathway	Pyun01G038270	protochlorophyllide reductase, chloroplastic [Populus trichocarpa]
	Pyun05G019920	chlorophyllase-1, chloroplastic [Populus trichocarpa]
	Pyun01G010920	protein STAY-GREEN 1, chloroplastic [Populus trichocarpa]
	Pyun03G011220	protein STAY-GREEN 1, chloroplastic [Populus trichocarpa]
	Pyun04G020980	pheophorbide a oxygenase, chloroplastic [Populus trichocarpa]
	Pyun06G024870	protein TIC 55, chloroplastic [Populus trichocarpa]
Hormone signal transduction pathway	Pyun08G018590	histidine-containing phosphotransfer protein 1 [Populus trichocarpa]
	Pyun13G002930	histidine-containing phosphotransfer protein 1 [Populus trichocarpa]
	Pyun10G007740	hypothetical protein D5086_0000150470 [Populus alba]
	Pyun07G014410	transcription activator GLK1-like [Populus alba]
	Pyun09G004560	transcription factor BOA [Populus trichocarpa]
	Pyun06G017330	myb family transcription factor PHL5 [Populus trichocarpa]
	Pyun09G010930	myb family transcription factor EFM isoform X1 [Populus trichocarpa]
	Pyun16G004240	myb family transcription factor PHL5 isoform X2 [Populus trichocarpa]
	Pyun01G005630	Histidine aspartate Kinase 3a [Populus x canadensis]
	Pyun03G015950	histidine kinase 3b [Populus x canadensis]
	Pyun16G002410	uncharacterized protein LOC112324561 [Populus trichocarpa]
	Pyun03G010210	LOW QUALITY PROTEIN: scarecrow-like protein 27 [Populus trichocarpa]
	Pyun07G013890	protein NLP9 [Populus trichocarpa]
	Pyun10G013610	DELLA protein RGL1 [Populus trichocarpa]
	Pyun09G009710	probable indole-3-acetic acid-amido synthetase GH3.1 [Populus trichocarpa]
	Pyun14G011700	probable indole-3-acetic acid-amido synthetase GH3.6 isoform X1 [Populus trichocarpa]
	Pyun02G020140	GID1b [Populus tomentosa]
	Pyun13G002950	PREDICTED: gibberellin receptor GID1C [Populus euphratica]
	Pyun19G002820	probable carboxylesterase 18 [Populus trichocarpa]
	Pyun19G002920	probable carboxylesterase 18 [Populus trichocarpa]
	Pyun01G016130	auxin-responsive protein SAUR50 [Populus trichocarpa]
	Pyun09G012660	auxin-induced protein 6B [Populus trichocarpa]
	Pyun14G009100	transcription factor PIF3 [Populus trichocarpa]
	Pyun14G008760	transcription factor PIF3 [Populus trichocarpa]
